# Supplementary material for: Enhanced Pollutant Removal and Antifouling in an Aerobic Ceramic Membrane Bioreactor with Bentonite for Pharmaceutical Wastewater Treatment
Source: Membranes (Basel). 2024 Sep 26;14(10):205. doi: 10.3390/membranes14100205 (PMC11509799; doi:10.3390/membranes14100205)
Supplement: Supplementary file 1 [file membranes-14-00205-s001.zip]

Archive with 1 entries (1 files):
- membranes-3018964-supplementary.pdf
